# Supplementary material for: On the Use of Graphene Nanosheets for Drug Delivery: A Case Study of Cisplatin and Some of Its Analogs
Source: Pharmaceutics. 2023 Jun 1;15(6):1640. doi: 10.3390/pharmaceutics15061640 (PMC10301707; doi:10.3390/pharmaceutics15061640)
Supplement: Supplementary file 1 [file pharmaceutics-15-01640-s001.zip]

Archive with 1 entries (1 files):
- pharmaceutics-2416151-supplementary.pdf
